# Supplementary material for: Modulation of Electronic Availability in g-C3N4 Using Nickel (II), Manganese (II), and Copper (II) to Enhance the Disinfection and Photocatalytic Properties
Source: Molecules. 2024 Aug 9;29(16):3775. doi: 10.3390/molecules29163775 (PMC11356843; doi:10.3390/molecules29163775)
Supplement: Supplementary file 1 [file molecules-29-03775-s001.zip]

Archive with 1 entries (1 files):
- molecules-3112265-supplementary.pdf
